# Supplementary material for: Do fish get wasted? Assessing the influence of effluents on parasitic infection of wild fish
Source: PeerJ. 2018 Nov 13;6:e5956. doi: 10.7717/peerj.5956 (PMC6238765; doi:10.7717/peerj.5956)
Supplement: Supplemental Information 1 [file peerj-06-5956-s001.xlsx]

## Sheet: July
FV number	ID	Location	HISTO K	Histo K Infection degree	HISTO K Prolif	Histo K Fibro	Histo K status
FV17/15	1	Amont STEP	R17/334.1
FV17/15	2	Amont STEP	R17/334.2
FV17/15	3	Amont STEP	R17/334.3
FV17/15	4	Amont STEP	R17/334.4
FV17/15	5	Amont STEP	R17/334.5	1	1		1
FV17/15	6	Amont STEP	R17/334.6	1
FV17/15	7	Amont STEP	R17/334.7
FV17/15	8	Amont STEP	R17/334.8	3	2		1
FV17/15	9	Amont STEP	R17/334.9
FV17/15	10	Amont STEP	R17/334.10	1			1
FV17/15	11	Amont STEP	R17/334.11
FV17/15	12	Amont STEP	R17/334.12	1			1
FV17/15	13	Amont STEP	R17/334.13
FV17/15	14	Amont STEP	R17/334.14	1			1
FV17/15	15	Amont STEP	R17/334.15
FV17/15	16	Amont STEP	R17/334.16	1	1		1
FV17/15	17	Amont STEP	R17/334.17	1			1
FV17/15	18	Amont STEP	R17/334.18
FV17/15	19	Amont STEP	R17/334.19
FV17/15	20	Amont STEP	R17/334.20
FV17/15	21	Amont STEP	R17/334.21	1			1
FV17/15	22	Amont STEP	R17/334.22
FV17/15	23	Amont STEP	R17/334.23
FV17/15	24	Amont STEP	R17/334.24
FV17/15	25	Amont STEP	R17/334.25	1			1
FV number	ID	Location	HISTO K	Histo K Infection degree	HISTO K Prolif	Histo K Fibro	Histo K status
FV17/16	1	Aval STEP	R17/335.1
FV17/16	2	Aval STEP	R17/335.2	2	1		1
FV17/16	3	Aval STEP	R17/335.3	1			1
FV17/16	4	Aval STEP	R17/335.4	3	2		1
FV17/16	5	Aval STEP	R17/335.5
FV17/16	6	Aval STEP	R17/335.6	4	3		1
FV17/16	7	Aval STEP	R17/335.7
FV17/16	8	Aval STEP	-
FV17/16	9	Aval STEP	R17/335.8	1			1
FV17/16	10	Aval STEP	R17/335.9	3	2		1
FV17/16	11	Aval STEP	-	-	-
FV17/16	12	Aval STEP	R17/335.10	4	2		1
FV17/16	13	Aval STEP	R17/335.11	1			1
FV17/16	14	Aval STEP	R17/335.12	1			1
FV17/16	15	Aval STEP	-	-	-
FV17/16	16	Aval STEP	R17/335.13	1			1
FV17/16	17	Aval STEP	R17/335.14	1			1
FV17/16	18	Aval STEP	R17/335.15	1	1		1
FV17/16	19	Aval STEP	R17/335.16	2	2		1
FV17/16	20	Aval STEP	R17/335.17	2	2		1
FV17/16	21	Aval STEP	R17/335.18	1			1
FV17/16	22	Aval STEP	R17/335.19
FV17/16	23	Aval STEP	R17/335.20	2
FV17/16	24	Aval STEP	R17/335.21	2	1		1
FV17/16	25	Aval STEP	R17/335.22	1			1

## Sheet: Aug
FV number	ID	Location	HISTO K	Histo K Infection degree	HISTO K Prolif	Histo K Fibro
FV17/15=FV17/84	1	Amont STEP	R17/624/1	2	1
FV17/15=FV17/84	2	Amont STEP	R17/624/2	1
FV17/15=FV17/84	3	Amont STEP	R17/624/3	1	1	3
FV17/15=FV17/84	4	Amont STEP	R17/624/4	3	3
FV17/15=FV17/84	5	Amont STEP	R17/624/5	3	2
FV17/15=FV17/84	6	Amont STEP	R17/624/6	3	3
FV17/15=FV17/84	7	Amont STEP	R17/624/7	1	1	1
FV17/15=FV17/84	8	Amont STEP	R17/624/8	1	1	1
FV17/15=FV17/84	9	Amont STEP	R17/624/9
FV17/15=FV17/84	10	Amont STEP	R17/624/10	1	1	3
FV17/15=FV17/84	11	Amont STEP	R17/624/11	2	2	1
FV17/15=FV17/84	12	Amont STEP	R17/624/12
FV17/15=FV17/84	13	Amont STEP	R17/624/13	1	1
FV17/15=FV17/84	14	Amont STEP	R17/624/14
FV17/15=FV17/84	15	Amont STEP	R17/624/15	1	1
FV17/15=FV17/84	16	Amont STEP	R17/624/16
FV17/15=FV17/84	17	Amont STEP	R17/624/17	1	1
FV17/15=FV17/84	18	Amont STEP	R17/624/18	2	3	2
FV17/15=FV17/84	19	Amont STEP	R17/624/19	1
FV17/15=FV17/84	20	Amont STEP	R17/624/20	2	2	3
FV17/15=FV17/84	21	Amont STEP	R17/624/21
FV17/15=FV17/84	22	Amont STEP	R17/624/22	4	3	1
FV17/15=FV17/84	23	Amont STEP	R17/624/23
FV17/15=FV17/84	24	Amont STEP	R17/624/24	3	3
FV17/15=FV17/84	25	Amont STEP	R17/624/25	3
FV number	ID	Location	HISTO K	Histo K Infection degree	HISTO K Prolif	Histo K Fibro
FV17/16=FV17/85	1	Aval STEP	R17/625/1	4	4
FV17/16=FV17/85	2	Aval STEP	R17/625/2	3	3
FV17/16=FV17/85	3	Aval STEP	R17/625/3	5	4
FV17/16=FV17/85	4	Aval STEP	R17/625/4	4	3
FV17/16=FV17/85	5	Aval STEP	R17/625/5	3	3	1
FV17/16=FV17/85	6	Aval STEP	R17/625/6	4	3
FV17/16=FV17/85	7	Aval STEP	R17/625/7	4	4	1
FV17/16=FV17/85	8	Aval STEP	R17/625/8	4	3
FV17/16=FV17/85	9	Aval STEP	R17/625/9	3	3	1
FV17/16=FV17/85	10	Aval STEP	R17/625/10	4	4	3
FV17/16=FV17/85	11	Aval STEP	R17/625/11	3	3
FV17/16=FV17/85	12	Aval STEP	R17/625/12	3	3	3
FV17/16=FV17/85	13	Aval STEP	R17/625/13	3	3	3
FV17/16=FV17/85	14	Aval STEP	R17/625/14	4	3	2
FV17/16=FV17/85	15	Aval STEP	R17/625/15	2	2	3
FV17/16=FV17/85	16	Aval STEP	R17/625/16	2	3	3
FV17/16=FV17/85	17	Aval STEP	R17/625/17	3	4	1
FV17/16=FV17/85	18	Aval STEP	R17/625/18	3	2
FV17/16=FV17/85	19	Aval STEP	R17/625/19	4	2
FV17/16=FV17/85	20	Aval STEP	R17/625/20
FV17/16=FV17/85	21	Aval STEP	R17/625/21	3	3
FV17/16=FV17/85	22	Aval STEP	R17/625/22	3	3
FV17/16=FV17/85	23	Aval STEP	R17/625/23	3	3
FV17/16=FV17/85	24	Aval STEP	R17/625/24	4	3
FV17/16=FV17/85	25	Aval STEP	R17/625/25	2	2

## Sheet: Sept
FV number	ID	Location	HISTO K	Histo K Infection degree	HISTO K Prolif	Histo K Fibro
FV17/17=FV17/86	1	Amont STEP	R17/626/1	2	3	2
FV17/17=FV17/86	2	Amont STEP	R17/626/2	5	3
FV17/17=FV17/86	3	Amont STEP	R17/626/3
FV17/17=FV17/86	4	Amont STEP	R17/626/4			3
FV17/17=FV17/86	5	Amont STEP	R17/626/5
FV17/17=FV17/86	6	Amont STEP	R17/626/6	3	2	0
FV17/17=FV17/86	7	Amont STEP	R17/626/7
FV17/17=FV17/86	8	Amont STEP	R17/626/8	1	1
FV17/17=FV17/86	9	Amont STEP	R17/626/9	2	2	2
FV17/17=FV17/86	10	Amont STEP	R17/626/10
FV17/17=FV17/86	11	Amont STEP	R17/626/11	1		3
FV17/17=FV17/86	12	Amont STEP	R17/626/12
FV17/17=FV17/86	13	Amont STEP	R17/626/13	5	2	2
FV17/17=FV17/86	14	Amont STEP	R17/626/14	3	2
FV17/17=FV17/86	15	Amont STEP	R17/626/15
FV17/17=FV17/86	16	Amont STEP	R17/626/16
FV17/17=FV17/86	17	Amont STEP	R17/626/17	2	1
FV17/17=FV17/86	18	Amont STEP	R17/626/18	4	4	1
FV17/17=FV17/86	19	Amont STEP	R17/626/19	1
FV17/17=FV17/86	20	Amont STEP	R17/626/20			2
FV17/17=FV17/86	21	Amont STEP	R17/626/21
FV17/17=FV17/86	22	Amont STEP	R17/626/22	2	1	2
FV17/17=FV17/86	23	Amont STEP	R17/626/23	1	1	0
FV17/17=FV17/86	24	Amont STEP	R17/626/24			4
FV17/17=FV17/86	25	Amont STEP	R17/626/25	1
FV number	ID	Location	HISTO K	Histo K Infection degree	HISTO K Prolif	Histo K Fibro
FV17/18=FV17/87	1	Aval STEP	R17/627/1	1		1
FV17/18=FV17/87	2	Aval STEP	R17/627/2	2	1
FV17/18=FV17/87	3	Aval STEP	R17/627/3	5	3
FV17/18=FV17/87	4	Aval STEP	R17/627/4	3	3
FV17/18=FV17/87	5	Aval STEP	R17/627/5	4	5	1
FV17/18=FV17/87	6	Aval STEP	R17/627/6	4	4	4
FV17/18=FV17/87	7	Aval STEP	R17/627/7	4	4	1
FV17/18=FV17/87	8	Aval STEP	R17/627/8	3	3	1
FV17/18=FV17/87	9	Aval STEP	R17/627/9	3	3	1
FV17/18=FV17/87	10	Aval STEP	R17/627/10	2	2
FV17/18=FV17/87	11	Aval STEP	R17/627/11	2	3
FV17/18=FV17/87	12	Aval STEP	R17/627/12	2	1
FV17/18=FV17/87	13	Aval STEP	R17/627/13	4	4	2
FV17/18=FV17/87	14	Aval STEP	R17/627/14	4	4	2
FV17/18=FV17/87	15	Aval STEP	R17/627/15	3	3
FV17/18=FV17/87	16	Aval STEP	R17/627/16	4	4	4
FV17/18=FV17/87	17	Aval STEP	R17/627/17	4	4	4
FV17/18=FV17/87	18	Aval STEP	R17/627/18	3	3
FV17/18=FV17/87	19	Aval STEP	R17/627/19	4	2	2
FV17/18=FV17/87	20	Aval STEP	R17/627/20	3	4	4
FV17/18=FV17/87	21	Aval STEP	R17/627/21	3	4	4
FV17/18=FV17/87	22	Aval STEP	R17/627/22
FV17/18=FV17/87	23	Aval STEP	R17/627/23	2	4	1
FV17/18=FV17/87	24	Aval STEP	R17/627/24	4	4	2
FV17/18=FV17/87	25	Aval STEP	R17/627/25	3	3

## Sheet: Oct
FV number	ID	Location	HISTO K	Histo K Infection degree	HISTO K Prolif	Histo K Fibro	weight K (g)
FV17/19=FV17/88	1	Amont STEP	R17/628/1	3	3	2	0.0466
FV17/19=FV17/88	2	Amont STEP	R17/628/2				0.015
FV17/19=FV17/88	3	Amont STEP	R17/628/3	4	3		0.0256
FV17/19=FV17/88	4	Amont STEP	R17/628/4	3	2	3	0.0376
FV17/19=FV17/88	5	Amont STEP	R17/628/5	2	2	5	0.0199
FV17/19=FV17/88	6	Amont STEP	R17/628/6				0.0256
FV17/19=FV17/88	7	Amont STEP	R17/628/7				0.022
FV17/19=FV17/88	8	Amont STEP	R17/628/8	3	3		0.0707
FV17/19=FV17/88	9	Amont STEP	R17/628/9				0.0304
FV17/19=FV17/88	10	Amont STEP	R17/628/10	2	2		0.033
FV17/19=FV17/88	11	Amont STEP	R17/628/11	3	4		0.0771
FV17/19=FV17/88	12	Amont STEP	R17/628/12	3	3	1	0.083
FV17/19=FV17/88	13	Amont STEP	R17/628/13	3	3	1	0.08
FV17/19=FV17/88	14	Amont STEP	R17/628/14	1			0.004
FV17/19=FV17/88	15	Amont STEP	R17/628/15			2	0.0246
FV17/19=FV17/88	16	Amont STEP	R17/628/16	6	4		0.038
FV17/19=FV17/88	17	Amont STEP	R17/628/17	1		2	0.0098
FV17/19=FV17/88	18	Amont STEP	R17/628/18	5	5		0.06
FV17/19=FV17/88	19	Amont STEP	R17/628/19	2		2	0.006
FV17/19=FV17/88	20	Amont STEP	R17/628/20			4	0.0083
FV17/19=FV17/88	21	Amont STEP	R17/628/21	3	2	3	0.034
FV17/19=FV17/88	22	Amont STEP	R17/628/22	3	3	1	0.009
FV17/19=FV17/88	23	Amont STEP	R17/628/23			3	0.116
FV17/19=FV17/88	24	Amont STEP	R17/628/24	5	3	3	0.006
FV17/19=FV17/88	25	Amont STEP
FV number	ID	Location	HISTO K	Histo K Infection degree	HISTO K Prolif	Histo K Fibro	weight K (g)
FV17/20=FV17/89	1	Aval STEP	R17/629/1				0.009
FV17/20=FV17/89	2	Aval STEP	R17/629/2				0.0231
FV17/20=FV17/89	3	Aval STEP	R17/629/3	3	3	3	0.005
FV17/20=FV17/89	4	Aval STEP	R17/629/4	5	3	2	0.024
FV17/20=FV17/89	5	Aval STEP	R17/629/5	2	2	3	0.0377
FV17/20=FV17/89	6	Aval STEP	R17/629/6				0.0866
FV17/20=FV17/89	7	Aval STEP	R17/629/7	3	3	3	0.0055
FV17/20=FV17/89	8	Aval STEP	R17/629/8			2	0.039
FV17/20=FV17/89	9	Aval STEP	R17/629/9	5	5	3	0.018
FV17/20=FV17/89	10	Aval STEP	R17/629/10				0.06
FV17/20=FV17/89	11	Aval STEP	R17/629/11				0.01
FV17/20=FV17/89	12	Aval STEP	R17/629/12	5	4	1	0.036
FV17/20=FV17/89	13	Aval STEP	R17/629/13	2	3	2	0.0129
FV17/20=FV17/89	14	Aval STEP	R17/629/14		1	1	0.021
FV17/20=FV17/89	15	Aval STEP	R17/629/15			4	0.0296
FV17/20=FV17/89	16	Aval STEP	R17/629/16	1	2	3	0.0352
FV17/20=FV17/89	17	Aval STEP	R17/629/17	3	3	1	0.037
FV17/20=FV17/89	18	Aval STEP	R17/629/18	6	4	2	0.048
FV17/20=FV17/89	19	Aval STEP	R17/629/19	5	4	1	0.0303
FV17/20=FV17/89	20	Aval STEP	R17/629/20			1	0.0224
FV17/20=FV17/89	21	Aval STEP	R17/629/21	1		5	0.022
FV17/20=FV17/89	22	Aval STEP	R17/629/22		2	2	0.036
FV17/20=FV17/89	23	Aval STEP	R17/629/23	4	4	2	0.047
FV17/20=FV17/89	24	Aval STEP	R17/629/24	3	4	2	0.036
FV17/20=FV17/89	25	Aval STEP	R17/629/25	3	3	4	0.047
